# Supplementary material for: Optimized Derivation of Predicted No-Effect Concentrations (PNECs) for Eight Polycyclic Aromatic Hydrocarbons (PAHs) Using HC10 Based on Acute Toxicity Data
Source: Toxics. 2023 Jun 28;11(7):563. doi: 10.3390/toxics11070563 (PMC10384761; doi:10.3390/toxics11070563)
Supplement: Supplementary file 1 [file toxics-11-00563-s001.zip]

Archive with 1 entries (1 files):
- toxics-2459720-supplementary.pdf
